# Supplementary material for: Screening for Antimicrobial Resistance and Genes of Exotoxins in Pseudomonas aeruginosa Isolates from Infected Dogs and Cats in Poland
Source: Antibiotics (Basel). 2023 Jul 24;12(7):1226. doi: 10.3390/antibiotics12071226 (PMC10376396; doi:10.3390/antibiotics12071226)
Supplement: Supplementary file 1 [file antibiotics-12-01226-s001.zip]

Archive with 1 entries (1 files):
- antibiotics-2427457-supplementary.pdf
